# Supplementary material for: Comparative performance of pooled cohort equations and Framingham risk scores in cardiovascular disease risk classification in a slum setting in Nairobi Kenya
Source: Int J Cardiol Heart Vasc. 2020 Apr 28;28:100521. doi: 10.1016/j.ijcha.2020.100521 (PMC7191575; doi:10.1016/j.ijcha.2020.100521)
Supplement: Supplementary data 1 [file mmc1.xml]

<?xml version="1.0" encoding="UTF-8" standalone="no"?><data:data><datasets><author>wekesah@gmail.com</author><type>0</type><dataset><value>1</value><reason>The authors do not have permission to share data</reason><comments/></dataset></datasets></data:data>
